# Supplementary material for: Argininosuccinate lyase is a metabolic vulnerability in breast development and cancer
Source: NPJ Syst Biol Appl. 2021 Sep 17;7:36. doi: 10.1038/s41540-021-00195-5 (PMC8448827; doi:10.1038/s41540-021-00195-5)
Supplement: Supplementary file 2 — Supplementary Data 1 [file 41540_2021_195_MOESM2_ESM.xlsx]

## Sheet: RNAseq_reactions
34DHPHEt	EPI
3SALATAi	EPI
5HOXINDACTO2OX	EPI
5MTHFt2	EPI
AACOAT	EPI
ACACT1r	EPI
ACACT1x	EPI
ACACt2m	EPI
ACETONEt2m	EPI
ACGAMPM	EPI
ACITL	EPI
ACNAM9PL	EPI
ADK3	EPI
ADKd	EPI
ADMDC	EPI
ASNNm	EPI
ASPCTr	EPI
ASPTA	EPI
ATPasel	EPI
ATPS4m	EPI
BACCL	EPI
BACCLm	EPI
BTNPL	EPI
BTNPLm	EPI
BTNt2	EPI
BTNt3i	EPI
BUTt2r	EPI
CBPS	EPI
CORE6GTg	EPI
CYSTA	EPI
CYTK3	EPI
CYTK4	EPI
DESAT18_6	EPI
DESAT18_7	EPI
DESAT18_8	EPI
DHCR71r	EPI
DHCR72r	EPI
DHFR	EPI
DHORTS	EPI
DOLASNT_Ler	EPI
DOLASNT_Uer	EPI
DOLDPP_Ler	EPI
DOLDPP_Uer	EPI
DOLPMT_L	EPI
DOLPMT_U	EPI
DTMPK	EPI
ESTRADIOLGLCt2	EPI
F6Tg	EPI
FACOAL1812	EPI
FACOAL200	EPI
FAS100COA	EPI
FAS120COA	EPI
FAS140COA	EPI
FAS160COA	EPI
FAS180COA	EPI
FAS80COA_L	EPI
FOLR2	EPI
FOLt2	EPI
FTHFLm	EPI
FUM	EPI
FUMm	EPI
G3PD2m	EPI
G5SDym	EPI
G6PDH2r	EPI
G6Pter	EPI
GF6PTA	EPI
GGH_10FTHF5GLUl	EPI
GGH_10FTHF6GLUl	EPI
GGH_10FTHF7GLUl	EPI
GGH_5DHFl	EPI
GGH_5THFl	EPI
GGH_6DHFl	EPI
GGH_6THFl	EPI
GGH_7DHFl	EPI
GGH_7THFl	EPI
GLBRAN	EPI
GLU5Km	EPI
GLYATm	EPI
HIStN1	EPI
HMGCOASi	EPI
ICDHxm	EPI
ICDHyrm	EPI
ILETA	EPI
KAS8	EPI
LEUTA	EPI
LPS3	EPI
M16NTg	EPI
MAN1PT2	EPI
MI34PP	EPI
N3Tg	EPI
NADH2_u10m	EPI
NDP8	EPI
OIVD1m	EPI
OIVD2m	EPI
OIVD3m	EPI
P5CRm	EPI
P5CRxm	EPI
PDE4n	EPI
PDHm	EPI
PGI	EPI
PIter	EPI
PNTOt5	EPI
PPCDC	EPI
PPCOACm	EPI
PRFGS	EPI
PROSTGE1t3	EPI
PROSTGE2t3	EPI
PYRt2m	EPI
SACCD3m	EPI
SACCD4m	EPI
SPMS	EPI
SUCD1m	EPI
TMDS	EPI
TRDR	EPI
TRDR2	EPI
TRDR3	EPI
TYRt	EPI
UAG2EMAi	EPI
UDPGALtg	EPI
UDPGD	EPI
UGALNACtg	EPI
UGCG	EPI
URIDK2m	EPI
VALTA	EPI
XYLUR	EPI
r0027	EPI
r0208	EPI
r0224	EPI
r0226	EPI
r0321	EPI
r0385	EPI
r0386	EPI
r0463	EPI
r0470	EPI
r0472	EPI
r0474	EPI
r0475	EPI
r0509	EPI
r0512	EPI
r0514	EPI
r0525	EPI
r0555	EPI
r0559	EPI
r0614	EPI
r0644	EPI
r0660	EPI
r0661	EPI
r0669	EPI
r0670	EPI
r0716	EPI
r0717	EPI
r0720	EPI
r0721	EPI
r0728	EPI
r0729	EPI
r0731	EPI
r0734	EPI
r0817	EPI
r0954	EPI
r1143	EPI
r1144	EPI
r1154	EPI
r1431	EPI
r1433	EPI
r2079	EPI
r2080	EPI
r2081	EPI
r2082	EPI
r2083	EPI
r2084	EPI
r2085	EPI
r2086	EPI
r2087	EPI
r2088	EPI
r2089	EPI
r2090	EPI
r2091	EPI
r2092	EPI
r2093	EPI
r2094	EPI
r2095	EPI
r2096	EPI
r2097	EPI
r2098	EPI
r2099	EPI
r2100	EPI
r2101	EPI
r2102	EPI
r2103	EPI
r2104	EPI
r2105	EPI
r2106	EPI
r2107	EPI
r2108	EPI
r2109	EPI
r2110	EPI
r2111	EPI
r2112	EPI
r2113	EPI
r2114	EPI
r2115	EPI
r2116	EPI
r2117	EPI
r2118	EPI
r2119	EPI
r2120	EPI
r2121	EPI
r2122	EPI
r2123	EPI
r2124	EPI
r2125	EPI
r2126	EPI
r2127	EPI
r2128	EPI
r2129	EPI
r2130	EPI
r2131	EPI
r2132	EPI
r2133	EPI
r2473	EPI
r2516	EPI
RE2954C	EPI
RE3326M	EPI
CYOOm3	EPI
FAOXC101C8m	EPI
FAOXC10C8m	EPI
FAOXC121C101m	EPI
FAOXC12C10m	EPI
FAOXC4C2m	EPI
FAOXC6C4m	EPI
FAOXC8C6m	EPI
FAOXTC122TC101m	EPI
LINOFATPtc	EPI
OLEICFATPtc	EPI
PALFATPtc	EPI
4HPROLTASCT1	EPI
ASPPROASCT1	EPI
BTNt3ile	EPI
CHOLESTle	EPI
DTMPKm	EPI
FADDPle	EPI
G6PDH2c	EPI
GLUPROASCT1	EPI
PNTOt5le	EPI
RTOTAL2FATPc	EPI
RTOTAL3FATPc	EPI
RTOTALFATPc	EPI
3DSPHR	MES
ABTArm	MES
ACCOAL	MES
ACSm	MES
ALAASNNaEx	MES
ALADGLNexR	MES
ALADGLYexR	MES
ALAGLNexR	MES
ALAGLNNaEx	MES
ALAGLYexR	MES
APAT2rm	MES
ARGLYSex	MES
ASNALANaEx	MES
ASNCYSNaEx	MES
ASNGLNNaEx	MES
ASNSERNaEx	MES
ASNTHRNaEx	MES
B_MANNASEly	MES
CBPSam	MES
CDS	MES
CDSm	MES
CYOR_u10m	MES
CYSASNNaEx	MES
CYSGLNNaEx	MES
CYSGLUexR	MES
CYSGLYexR	MES
CYSTGLUex	MES
DESAT16_2	MES
DESAT18_3	MES
DESAT18_4	MES
DESAT18_5	MES
FATP2t	MES
FATP3t	MES
FE3R2e	MES
GLNALANaEx	MES
GLNASNNaEx	MES
GLNCYSNaEx	MES
GLNSERNaEx	MES
GLNTHRNaEx	MES
GLUCYS	MES
METLEUex	MES
NADH2_u10m	MES
PGCD	MES
PIK3er	MES
PPNCL3	MES
PYDAMK	MES
PYDXK	MES
PYDXNK	MES
S26Tg	MES
SERASNNaEx	MES
SERDGLNexR	MES
SERDGLYexR	MES
SERGLNexR	MES
SERGLNNaEx	MES
SERGLYexR	MES
SERPT	MES
SFGTH	MES
THRASNNaEx	MES
THRGLNexR	MES
THRGLNNaEx	MES
THRGLYexR	MES
THYOXt2	MES
TRIODTHYt2	MES
r0034	MES
r0068	MES
r0097	MES
r0287	MES
r0394	MES
r0395	MES
r0470	MES
r0472	MES
r0474	MES
r0475	MES
r0483	MES
r0552	MES
r0553	MES
r0594	MES
r0634	MES
r0639	MES
r0653	MES
r0660	MES
r0661	MES
r0669	MES
r0671	MES
r0698	MES
r0714	MES
r0715	MES
r0716	MES
r0717	MES
r0718	MES
r0719	MES
r0720	MES
r0721	MES
r0722	MES
r0723	MES
r0724	MES
r0726	MES
r0727	MES
r0728	MES
r0729	MES
r0730	MES
r0731	MES
r0732	MES
r0733	MES
r0734	MES
r0801	MES
r0813	MES
r1431	MES
r1544	MES
r1546	MES
r1547	MES
r1548	MES
r1549	MES
r1551	MES
r1552	MES
r1553	MES
r1554	MES
r1556	MES
r1557	MES
r1559	MES
r1560	MES
r1561	MES
r1562	MES
r1563	MES
r1564	MES
r1565	MES
r1566	MES
r1567	MES
r1568	MES
r1569	MES
r1570	MES
r1571	MES
r1573	MES
r1574	MES
r1575	MES
r1576	MES
r1578	MES
r1579	MES
r1580	MES
r1581	MES
r1583	MES
r1584	MES
r1585	MES
r1586	MES
r1587	MES
r1588	MES
r1589	MES
r1590	MES
r1591	MES
r1592	MES
r1593	MES
r1594	MES
r1595	MES
r1596	MES
r1597	MES
r1598	MES
r1599	MES
r1600	MES
r1602	MES
r1603	MES
r1604	MES
r1605	MES
r1606	MES
r1607	MES
r1608	MES
r1609	MES
r1610	MES
r1611	MES
r1612	MES
r1613	MES
r1614	MES
r1615	MES
r1616	MES
r1617	MES
r1618	MES
r1619	MES
r1620	MES
r1621	MES
r1622	MES
r1623	MES
r1624	MES
r1625	MES
r1626	MES
r1627	MES
r1628	MES
r1629	MES
r1630	MES
r1631	MES
r1632	MES
r1633	MES
r1634	MES
r1635	MES
r1636	MES
r1637	MES
r1638	MES
r1639	MES
r1640	MES
r1641	MES
r1642	MES
r1643	MES
r1644	MES
r1645	MES
r1646	MES
r1647	MES
r1648	MES
r1649	MES
r1650	MES
r1651	MES
r1652	MES
r1653	MES
r1654	MES
r1655	MES
r1656	MES
r1657	MES
r1658	MES
r1659	MES
r1660	MES
r1661	MES
r1662	MES
RE0568C	MES
RE1533M	MES
RE3006M	MES
RE3273C	MES
RE3301C	MES
FAOXC101C8m	MES
FAOXC10C8m	MES
FAOXC121C101m	MES
FAOXC12C10m	MES
FAOXC141C121m	MES
FAOXC14C12m	MES
FAOXC161C141m	MES
FAOXC16C14m	MES
FAOXC181C161m	MES
FAOXC4C2m	MES
FAOXC6C4m	MES
FAOXC8C6m	MES
FAOXOHC16C16DCc	MES
FAOXTC122TC101m	MES
FAOXTC142TC122m	MES
FAOXTC162TC142m	MES
FAOXTC182TC162m	MES
34DHPHELAT1tc	MES
ALAyLATthc	MES
ASNPHELAT2tc	MES
CYSPHELAT2tc	MES
GLNyLATthc	MES
HISCAT1	MES
HISyLATtc	MES
HISyLATthc	MES
ILELAT1tc	MES
ILEPHELAT2tc	MES
LEUPHELAT2tc	MES
LEUyLAThtc	MES
METyLATthc	MES
PHEyLATthc	MES
THRPHELAT2tc	MES
TYRPHELAT2tc	MES
VALLAT1tc	MES
VALPHELAT2tc	MES

## Sheet: Proteomic_reactions
3SALATAi	EPI
ACACT1r	EPI
ACACT1x	EPI
ACACt2m	EPI
ACETONEt2m	EPI
ACGAMPM	EPI
ACNAM9PL	EPI
AIRCr	EPI
ARGSS	EPI
ASPTA	EPI
BTNt2	EPI
BUTt2r	EPI
CYSTA	EPI
DCK1n	EPI
DCK2n	EPI
DHCR71r	EPI
DHCR72r	EPI
DHPR	EPI
DOLASNT_Ler	EPI
DOLASNT_Uer	EPI
DUTPDPn	EPI
ETF	EPI
FACOAL1812	EPI
FACOAL200	EPI
FTHFLm	EPI
FUMAC	EPI
G5SDym	EPI
GF6PTA	EPI
GHMT2r	EPI
GLBRAN	EPI
GLU5Km	EPI
GLUCYS	EPI
GLUPRT	EPI
GND	EPI
GNDer	EPI
ICDHxm	EPI
ICDHyrm	EPI
ILETA	EPI
LEUTA	EPI
MAN1PT2	EPI
MDHm	EPI
P5CRm	EPI
P5CRxm	EPI
PDHm	EPI
PGI	EPI
PRASCS	EPI
PRFGS	EPI
PYRt2m	EPI
SPMS	EPI
TMDS	EPI
UAG2EMAi	EPI
UDPGD	EPI
VALTA	EPI
r0208	EPI
r0287	EPI
r0377	EPI
r0398	EPI
r0470	EPI
r0472	EPI
r0474	EPI
r0475	EPI
r0552	EPI
r0553	EPI
r0555	EPI
r0570	EPI
r0594	EPI
r0660	EPI
r0661	EPI
r0669	EPI
r0716	EPI
r0717	EPI
r0720	EPI
r0721	EPI
r0728	EPI
r0729	EPI
r0731	EPI
r0734	EPI
r0954	EPI
r1431	EPI
r2079	EPI
r2080	EPI
r2081	EPI
r2082	EPI
r2083	EPI
r2084	EPI
r2085	EPI
r2086	EPI
r2087	EPI
r2088	EPI
r2089	EPI
r2090	EPI
r2091	EPI
r2092	EPI
r2093	EPI
r2094	EPI
r2095	EPI
r2096	EPI
r2097	EPI
r2098	EPI
r2099	EPI
r2100	EPI
r2101	EPI
r2102	EPI
r2103	EPI
r2104	EPI
r2105	EPI
r2106	EPI
r2107	EPI
r2108	EPI
r2109	EPI
r2110	EPI
r2111	EPI
r2112	EPI
r2113	EPI
r2114	EPI
r2115	EPI
r2116	EPI
r2117	EPI
r2118	EPI
r2119	EPI
r2120	EPI
r2121	EPI
r2122	EPI
r2123	EPI
r2124	EPI
r2125	EPI
r2126	EPI
r2127	EPI
r2128	EPI
r2129	EPI
r2130	EPI
r2131	EPI
r2132	EPI
r2133	EPI
r2516	EPI
RE0383C	EPI
CYOOm3	EPI
FAOXC101C8m	EPI
FAOXC10C8m	EPI
FAOXC121C101m	EPI
FAOXC12C10m	EPI
FAOXC4C2m	EPI
FAOXC6C4m	EPI
FAOXC8C6m	EPI
FAOXTC122TC101m	EPI
HEXCOAACBP	EPI
HEXDICOAACBPx	EPI
FADH2ETC	EPI
GNDc	EPI
2OXOADOXm	MES
ABUTD	MES
ACCOAC	MES
ACCOAL	MES
ACGAM6PSi	MES
ADPRDP	MES
ADPT	MES
AKGDm	MES
AMPTASECG	MES
AMPTASECGe	MES
ASPCTr	MES
ATPasel	MES
ATPS4m	MES
C3STDH1Pr	MES
C3STDH1r	MES
C4STMO1r	MES
C4STMO2Pr	MES
C4STMO2r	MES
CBPS	MES
CYOR_u10m	MES
CYSTS	MES
DESAT18_6	MES
DESAT18_7	MES
DESAT18_8	MES
DGK1	MES
DHORTS	MES
DTMPK	MES
EBP1r	MES
EBP2r	MES
FAS100COA	MES
FAS120COA	MES
FAS140COA	MES
FAS160COA	MES
FAS180COA	MES
FAS80COA_L	MES
GARFT	MES
GCC2am	MES
GCC2bim	MES
GCC2cm	MES
GCCam	MES
GCCbim	MES
GCCcm	MES
GK1	MES
GLYCLTDy	MES
GMPS2	MES
GTHO	MES
GTHOm	MES
GUAPRT	MES
HMGCOASi	MES
HPYRRy	MES
HXPRT	MES
ICDHy	MES
ICDHyp	MES
ITCOALm	MES
KAS8	MES
LNSTLSr	MES
MCCCrm	MES
MECOALm	MES
METLEUex	MES
METS	MES
MTAP	MES
NADH2_u10m	MES
NDP8	MES
NMNS	MES
NP1	MES
NTD2e	MES
OIVD1m	MES
OIVD2m	MES
OIVD3m	MES
OMPDC	MES
ORPT	MES
PDHm	MES
PGL	MES
PNP	MES
PPAm	MES
PPNCL3	MES
PRAGSr	MES
PSERT	MES
PUNP1	MES
PUNP2	MES
PUNP3	MES
PUNP4	MES
PUNP5	MES
PUNP6	MES
PUNP7	MES
PYDAMK	MES
PYDXK	MES
PYDXNK	MES
SBTD_D2	MES
SCP21x	MES
SCP22x	MES
SCP2x	MES
SERPT	MES
SQLSr	MES
SUCOASm	MES
TALA	MES
URIDK2m	MES
r0021	MES
r0022	MES
r0082	MES
r0085	MES
r0086	MES
r0119	MES
r0163	MES
r0170	MES
r0191	MES
r0210	MES
r0233	MES
r0287	MES
r0301	MES
r0384	MES
r0394	MES
r0395	MES
r0408	MES
r0409	MES
r0451	MES
r0463	MES
r0470	MES
r0472	MES
r0474	MES
r0475	MES
r0575	MES
r0610	MES
r0611	MES
r0620	MES
r0634	MES
r0639	MES
r0653	MES
r0660	MES
r0661	MES
r0666	MES
r0669	MES
r0671	MES
r0698	MES
r0714	MES
r0715	MES
r0716	MES
r0717	MES
r0718	MES
r0719	MES
r0720	MES
r0721	MES
r0722	MES
r0723	MES
r0724	MES
r0726	MES
r0727	MES
r0728	MES
r0729	MES
r0730	MES
r0731	MES
r0732	MES
r0733	MES
r0734	MES
r0781	MES
r1154	MES
r1381	MES
r1431	MES
r1544	MES
r1546	MES
r1547	MES
r1548	MES
r1549	MES
r1551	MES
r1552	MES
r1553	MES
r1554	MES
r1556	MES
r1557	MES
r1559	MES
r1560	MES
r1561	MES
r1562	MES
r1563	MES
r1564	MES
r1565	MES
r1566	MES
r1567	MES
r1568	MES
r1569	MES
r1570	MES
r1571	MES
r1573	MES
r1574	MES
r1575	MES
r1576	MES
r1578	MES
r1579	MES
r1580	MES
r1581	MES
r1583	MES
r1584	MES
r1585	MES
r1586	MES
r1587	MES
r1588	MES
r1589	MES
r1590	MES
r1591	MES
r1592	MES
r1593	MES
r1594	MES
r1595	MES
r1596	MES
r1597	MES
r1598	MES
r1599	MES
r1600	MES
r1602	MES
r1603	MES
r1604	MES
r1605	MES
r1606	MES
r1607	MES
r1608	MES
r1609	MES
r1610	MES
r1611	MES
r1612	MES
r1613	MES
r1614	MES
r1615	MES
r1616	MES
r1617	MES
r1618	MES
r1619	MES
r1620	MES
r1621	MES
r1622	MES
r1623	MES
r1624	MES
r1625	MES
r1626	MES
r1627	MES
r1628	MES
r1629	MES
r1630	MES
r1631	MES
r1632	MES
r1633	MES
r1634	MES
r1635	MES
r1636	MES
r1637	MES
r1638	MES
r1639	MES
r1640	MES
r1641	MES
r1642	MES
r1643	MES
r1644	MES
r1645	MES
r1646	MES
r1647	MES
r1648	MES
r1649	MES
r1650	MES
r1651	MES
r1652	MES
r1653	MES
r1654	MES
r1655	MES
r1656	MES
r1657	MES
r1658	MES
r1659	MES
r1660	MES
r1661	MES
r1662	MES
RE1533M	MES
RE1836X	MES
RE3001M	MES
RE3006M	MES
CYOOm3	MES
FAOXC101C8m	MES
FAOXC10C8m	MES
FAOXC121C101m	MES
FAOXC12C10m	MES
FAOXC141C121m	MES
FAOXC14C12m	MES
FAOXC161C141m	MES
FAOXC16C14m	MES
FAOXC181C161m	MES
FAOXC4C2m	MES
FAOXC6C4m	MES
FAOXC8C6m	MES
FAOXTC102C101m	MES
FAOXTC122TC101m	MES
FAOXTC142TC122m	MES
FAOXTC162TC142m	MES
FAOXTC182TC162m	MES
34DHPHELAT1tc	MES
ILELAT1tc	MES
VALLAT1tc	MES
DTMPKm	MES
PGLc	MES

## Sheet: Microarray_reactions
34DHPHEt	EPI
5HOXINDACTO2OX	EPI
ACGAMK	EPI
ARGSS	EPI
ATPS4m	EPI
C14STRr	EPI
CYOR_u10m	EPI
FACOAL1812	EPI
FACOAL200	EPI
FE3R2e	EPI
FUCASE2ly	EPI
FUCASEly	EPI
G6Pter	EPI
GASNASE2ly	EPI
GASNASE3ly	EPI
GASNASEly	EPI
GBA	EPI
GLCAASE9ly	EPI
ILETA	EPI
LEUTA	EPI
MMEm	EPI
OIVD1m	EPI
OIVD2m	EPI
OIVD3m	EPI
PIter	EPI
PROSTGD2t	EPI
PROSTGE1t	EPI
S6TASE11ly	EPI
S6TASE12ly	EPI
S6TASE13ly	EPI
S6TASE14ly	EPI
S6TASE15ly	EPI
S6TASE16ly	EPI
S6TASE17ly	EPI
S6TASE18ly	EPI
S6TASE19ly	EPI
S6TASE20ly	EPI
S6TASE21ly	EPI
S6TASE23ly	EPI
S6TASE24ly	EPI
S6TASE26ly	EPI
SPODMm	EPI
TRDR	EPI
TRDR2	EPI
TRDR3	EPI
TYRt	EPI
UDPGD	EPI
UGCG	EPI
VALTA	EPI
r0027	EPI
r0385	EPI
r0386	EPI
r0559	EPI
r0644	EPI
r0670	EPI
r0780	EPI
r1154	EPI
r1433	EPI
r2313	EPI
r2314	EPI
r2315	EPI
r2316	EPI
r2317	EPI
r2318	EPI
r2319	EPI
r2320	EPI
r2321	EPI
r2322	EPI
r2323	EPI
r2324	EPI
r2325	EPI
r2326	EPI
r2327	EPI
r2328	EPI
r2329	EPI
r2330	EPI
r2331	EPI
r2332	EPI
r2333	EPI
r2334	EPI
r2335	EPI
r2473	EPI
RE3326M	EPI
FAOXC141C121m	EPI
FAOXC14C12m	EPI
FAOXC161C141m	EPI
FAOXC16C14m	EPI
FAOXC181C161m	EPI
FAOXTC142TC122m	EPI
FAOXTC162TC142m	EPI
FAOXTC182TC162m	EPI
2OXOADOXm	MES
3SALATAim	MES
ACOX22x	MES
AGMTm	MES
AKGDm	MES
AMETt2m	MES
AMPTASECG	MES
AMPTASECGe	MES
ARGLYSex	MES
ARGNm	MES
ASPTAm	MES
AVITE1t	MES
CLS_hs	MES
ESTRADIOLGLCt2	MES
GARFT	MES
GCC2am	MES
GCC2bim	MES
GCC2cm	MES
GCCam	MES
GCCbim	MES
GCCcm	MES
ICDHxm	MES
MCCCrm	MES
ME1m	MES
METLEUex	MES
MTAP	MES
NADH2_u10m	MES
NMNS	MES
NTD2e	MES
ORNDC	MES
PDHm	MES
PRAGSr	MES
PROSTGE1t3	MES
PROSTGE2t3	MES
PSSA2_hs	MES
SBTD_D2	MES
TALA	MES
r0119	MES
r0394	MES
r0395	MES
r0666	MES
r0817	MES
r1544	MES
r1546	MES
r1547	MES
r1548	MES
r1549	MES
r1551	MES
r1552	MES
r1553	MES
r1554	MES
r1556	MES
r1557	MES
r1559	MES
r1560	MES
r1561	MES
r1562	MES
r1563	MES
r1564	MES
r1565	MES
r1566	MES
r1567	MES
r1568	MES
r1569	MES
r1570	MES
r1571	MES
r1573	MES
r1574	MES
r1575	MES
r1576	MES
r1578	MES
r1579	MES
r1580	MES
r1581	MES
r1583	MES
r1584	MES
r1585	MES
r1586	MES
r1587	MES
r1588	MES
r1589	MES
r1590	MES
r1591	MES
r1592	MES
r1593	MES
r1594	MES
r1595	MES
r1596	MES
r1597	MES
r1598	MES
r1599	MES
r1600	MES
r1602	MES
r1603	MES
r1604	MES
r1605	MES
r1606	MES
r1607	MES
r1608	MES
r1609	MES
r1610	MES
r1611	MES
r1612	MES
r1613	MES
r1614	MES
r1615	MES
r1616	MES
r1617	MES
r1618	MES
r1619	MES
r1620	MES
r1621	MES
r1622	MES
r1623	MES
r1624	MES
r1625	MES
r1626	MES
r1627	MES
r1628	MES
r1629	MES
r1630	MES
r1631	MES
r1632	MES
r1633	MES
r1634	MES
r1635	MES
r1636	MES
r1637	MES
r1638	MES
r1639	MES
r1640	MES
r1641	MES
r1642	MES
r1643	MES
r1644	MES
r1645	MES
r1646	MES
r1647	MES
r1648	MES
r1649	MES
r1650	MES
r1651	MES
r1652	MES
r1653	MES
r1654	MES
r1655	MES
r1656	MES
r1657	MES
r1658	MES
r1659	MES
r1660	MES
r1661	MES
r1662	MES
r1664	MES
r1665	MES
r1666	MES
r1667	MES
r1668	MES
r1669	MES
r1670	MES
r1671	MES
r1672	MES
r1673	MES
r1674	MES
r1675	MES
r1676	MES
r1677	MES
r1678	MES
r1679	MES
r1680	MES
r1681	MES
r1682	MES
r1683	MES
r1684	MES
r1685	MES
r1686	MES
r1687	MES
r1690	MES
r1691	MES
r1692	MES
r1693	MES
r1695	MES
r1696	MES
r1698	MES
r1700	MES
r1701	MES
r1702	MES
r1705	MES
r1706	MES
r1707	MES
r1708	MES
r1710	MES
r1711	MES
r1713	MES
r1715	MES
r1716	MES
r1717	MES
r1720	MES
r1721	MES
r1722	MES
r1723	MES
r1725	MES
r1726	MES
r1728	MES
r1730	MES
r1731	MES
r1732	MES
r1733	MES
r1734	MES
r1735	MES
r1736	MES
r1737	MES
r1738	MES
r1739	MES
r1740	MES
r1741	MES
r1742	MES
r1743	MES
r1744	MES
r1745	MES
r1746	MES
r1747	MES
r1748	MES
r1749	MES
r1750	MES
r1751	MES
r1752	MES
r1753	MES
r1754	MES
r1755	MES
r1756	MES
r1757	MES
r1758	MES
r1759	MES
r1760	MES
r1761	MES
r1762	MES
r1763	MES
r1764	MES
r1765	MES
r1766	MES
r1767	MES
r1768	MES
r1769	MES
r1770	MES
r1771	MES
r1772	MES
r1773	MES
r1774	MES
r1775	MES
r1776	MES
r1777	MES
r1778	MES
r1779	MES
r1780	MES
r1781	MES
r1782	MES
r1783	MES
r1784	MES
r1785	MES
r1786	MES
r1787	MES
r1788	MES
r1789	MES
r1790	MES
r1791	MES
r1792	MES
r1796	MES
r1797	MES
r1798	MES
r1799	MES
r1800	MES
r1801	MES
r1803	MES
r1805	MES
r1806	MES
r1807	MES
r1808	MES
r1809	MES
r1810	MES
r1811	MES
r1812	MES
r1813	MES
r1814	MES
r1815	MES
r1816	MES
r1817	MES
r1818	MES
r1819	MES
r1820	MES
r1821	MES
r1822	MES
r1823	MES
r1824	MES
r1825	MES
r1826	MES
r1827	MES
r1828	MES
r1829	MES
r1830	MES
r1831	MES
r1832	MES
r1833	MES
r1834	MES
r1835	MES
r1836	MES
r1837	MES
r1841	MES
r1842	MES
r1843	MES
r1844	MES
r1846	MES
r1847	MES
r1848	MES
r1850	MES
r1851	MES
r1852	MES
r1853	MES
r1854	MES
r1855	MES
r1856	MES
r1857	MES
r1858	MES
r1859	MES
r1860	MES
r1861	MES
r1862	MES
r1863	MES
r1864	MES
r1865	MES
r1866	MES
r1867	MES
r1871	MES
r1872	MES
r1873	MES
r1874	MES
r1876	MES
r1877	MES
r1879	MES
r1880	MES
r1881	MES
r1882	MES
r1883	MES
r1884	MES
r1885	MES
r1886	MES
r1887	MES
r1888	MES
r1889	MES
r1890	MES
r1891	MES
r1892	MES
r1893	MES
r1894	MES
r1895	MES
r1896	MES
r1897	MES
r1898	MES
r1899	MES
r1900	MES
r1901	MES
r1902	MES
r1903	MES
r1904	MES
r1905	MES
r1906	MES
r1907	MES
r1908	MES
r1909	MES
r1910	MES
r1911	MES
r1912	MES
r1913	MES
r1914	MES
r1915	MES
r1916	MES
r1917	MES
r1918	MES
r1919	MES
r1920	MES
r1921	MES
r1922	MES
r1923	MES
r1924	MES
r1925	MES
r1926	MES
r1928	MES
r1929	MES
r1930	MES
r1931	MES
r1932	MES
r1933	MES
r1934	MES
r1935	MES
r1936	MES
r1937	MES
r1938	MES
r1939	MES
r1940	MES
r1941	MES
r1942	MES
r1943	MES
r1944	MES
r1945	MES
r1946	MES
r1947	MES
r1948	MES
r1949	MES
r1950	MES
r1951	MES
r1952	MES
r1953	MES
r1954	MES
r1955	MES
r1956	MES
r1957	MES
r1958	MES
r1959	MES
r1960	MES
r1961	MES
r1962	MES
r1963	MES
r1964	MES
r1965	MES
r1966	MES
r1967	MES
r1968	MES
r1969	MES
r1970	MES
r1971	MES
r1972	MES
r1973	MES
r1974	MES
r1975	MES
r1976	MES
r1977	MES
r1978	MES
r1979	MES
r1980	MES
r1981	MES
r1982	MES
r1983	MES
r1984	MES
r1985	MES
r1986	MES
r1987	MES
r1988	MES
r1989	MES
r1990	MES
r1991	MES
34DHPHELAT1tc	MES
ILELAT1tc	MES
VALLAT1tc	MES

## Sheet: Uptake_secretion_EPI
met	flux	lb	ub
(Iso)leucine	-14.7731	-16.2504	-13.2958
4-methyl-2-oxopentanoic acid	23.2135	20.8921	25.5348
5-oxoproline	-44.8247	-49.3071	-40.3422
Adenine	0.00351456	0.0031631	0.00386602
Adenosine	-0.00214791	-0.0023627	-0.00193312
ADMA	0.0983506	0.0885155	0.108186
Alanine	12.1793	10.9614	13.3972
Arginine	-31.9181	-35.1099	-28.7263
Asparagine	-4.2845	-4.71295	-3.85605
Aspartic Acid	-0.0687595	-0.0756354	-0.0618835
Carnitine	0.00263183	0.00236865	0.00289502
Choline	0.2337	0.21033	0.25707
Cystine	-27.091	-29.8001	-24.3819
Folic acid	-0.000896368	-0.000986005	-0.000806731
Fumaric acid	0.400303	0.360272	0.440333
Glutamic acid	25.3915	22.8524	27.9307
Glyceric acid	-0.202395	-0.222634	-0.182155
glucose	-409.456	-450.402	-368.511
Histidine	-5.69944	-6.26938	-5.12949
Hypoxanthine	-2.76197	-3.03816	-2.48577
Inosine	2.22544e-05	2.0029e-05	2.44799e-05
Lactic acid	594.87	535.383	654.357
Lysine	-67.8485	-74.6334	-61.0637
Malate	1.00073	0.900657	1.1008
Methionine	-0.0785732	-0.0864305	-0.0707158
N,N-Dimethylglycine	26.6288	23.9659	29.2917
Nicotinamide	-0.0182491	-0.020074	-0.0164242
Pantothenic Acid	-0.337914	-0.371705	-0.304122
Phenylalanine	-2.93611	-3.22972	-2.6425
Phosphocholine	0.123262	0.110936	0.135589
Proline	0.719383	0.647445	0.791321
Pyruvate	-328.247	-361.072	-295.423
Riboflavin	-0.0143935	-0.0158329	-0.0129542
Succinic acid	1.25778	1.132	1.38356
Taurine	-0.0235695	-0.0259265	-0.0212126
Thiamine	0.0350186	0.0315167	0.0385205
Threonine	-42.5702	-46.8273	-38.3132
Tryptophan	-1.20552	-1.32607	-1.08497
Uridine	0	0	0
Valine	-4.37161	-4.80877	-3.93445
Xanthine	0.0501957	0.0451761	0.0552153

## Sheet: Uptake_secretion_MES
met	flux	lb	ub
(Iso)leucine	-9.07336	-9.9807	-8.16603
4-methyl-2-oxopentanoic acid	26.6169	23.9552	29.2786
5-oxoproline	-14.8726	-16.3598	-13.3853
Adenine	-0.0214334	-0.0235767	-0.0192901
Adenosine	-0.00546739	-0.00601413	-0.00492065
ADMA	0.0307791	0.0277011	0.033857
Alanine	12.7236	11.4513	13.996
Arginine	-71.2966	-78.4263	-64.1669
Asparagine	0.00214298	0.00192868	0.00235727
Aspartic Acid	-0.0382766	-0.0421043	-0.0344489
Carnitine	-0.00268598	-0.00295458	-0.00241738
Choline	-0.0707948	-0.0778743	-0.0637153
Cystine	-19.079	-20.9869	-17.1711
Folic acid	-0.0101781	-0.0111959	-0.00916027
Fumaric acid	0.344216	0.309794	0.378637
Glutamic acid	25.7844	23.2059	28.3628
Glyceric acid	-0.297594	-0.327353	-0.267834
glucose	-307.462	-338.208	-276.716
Histidine	-9.49277	-10.442	-8.54349
Hypoxanthine	-1.52068	-1.67275	-1.36861
Inosine	0.106731	0.096058	0.117404
Lactic acid	217.032	195.329	238.735
Lysine	-106.906	-117.597	-96.2158
Malate	0.931906	0.838716	1.0251
Methionine	-0.0182634	-0.0200897	-0.016437
N,N-Dimethylglycine	26.1574	23.5417	28.7732
Nicotinamide	0.0582393	0.0524154	0.0640632
Pantothenic Acid	-0.170717	-0.187789	-0.153646
Phenylalanine	1.73811	1.5643	1.91192
Phosphocholine	0.207527	0.186774	0.22828
Proline	1.3716	1.23444	1.50876
Pyruvate	-677.997	-745.797	-610.197
Riboflavin	0.030576	0.0275184	0.0336336
Succinic acid	0	0	0
Taurine	0.0274979	0.0247481	0.0302477
Thiamine	-0.0278177	-0.0305994	-0.0250359
Threonine	-84.5782	-93.0361	-76.1204
Tryptophan	-0.792974	-0.872271	-0.713677
Uridine	0.682758	0.614482	0.751033
Valine	-2.73341	-3.00675	-2.46007
Xanthine	0.0100743	0.00906688	0.0110817
